# Supplementary material for: Biomimetic Filler Strategy for Two-Step Universal Dental Adhesives Using PA–ACP/MSN: Effects on Wettability, Immediate Microtensile Bond Strength, and Cytocompatibility
Source: Polymers (Basel). 2025 Sep 16;17(18):2501. doi: 10.3390/polym17182501 (PMC12473806; doi:10.3390/polym17182501)
Supplement: Supplementary file 1 [file polymers-17-02501-s001.zip]

Archive with 1 entries (1 files):
- polymers-3851296-supplementary.pdf
